# Supplementary material for: Fungal Empyema Thoracis Associated with Clavispora lusitaniae—First Report in a Domestic Cat
Source: J Fungi (Basel). 2025 Feb 20;11(3):170. doi: 10.3390/jof11030170 (PMC11942772; doi:10.3390/jof11030170)
Supplement: Supplementary file 1 [file jof-11-00170-s001.zip]

Archive with 1 entries (1 files):
- jof-3452090-supplementary.pdf
